# Supplementary material for: The prognostic potential of RNA in stage II colon cancer: Insights from a screened multicenter population‐based cohort study
Source: Int J Cancer. 2025 Jun 6;157(8):1746–55. doi: 10.1002/ijc.35507 (PMC12375848; doi:10.1002/ijc.35507)
Supplement: Supplementary file 1 — TABLE S1. NanoString nCounter probes, their respective class of RNA, circAtlas_ID, circbase_ID, Gene symbol and target sequence. [file IJC-157-1746-s001.xlsx]

## Sheet: Ark1
Probe name	Class of RNA	circAtlas_ID	circbase_ID	Gene symbol	Target sequence
ACTA2	Cell specifc RNA (mRNA)	-	-	ACTA2	ACTGTGTTATGTAGCTCTGGACTTTGAAAATGAGATGGCCACTGCCGCATCCTCATCCTCCCTTGAGAAGAGTTACGAGTTGCCTGATGGGCAAGTGATC
ACTB	Housekeeping gene (mRNA)	-	-	ACTB	TGCAGAAGGAGATCACTGCCCTGGCACCCAGCACAATGAAGATCAAGATCATTGCTCCTCCTGAGCGCAAGTACTCCGTGTGGATCGGCGGCTCCATCCT
ADNP-AS1	lncRNA	-	-	ADNP-AS1	ACGCAGAGATTGAAGGATGAGCAGCAGATGGTCATCAAGGAGCATGGAAACAGCATTTCAGGCAAAGGAAAATGGAACTCTGTGAACTCAGAAGCATGCT
AFAP1-AS1	lncRNA	-	-	AFAP1-AS1	TTTAAAATGCTGAGTCGATCCCACAGGTGGCAAACCAGTTCTGGGCTTCAATTTACAAGCAGTCAGAAAAGCTGGGTTGAAATCGCCACTGTCCTTCTAT
AKAP12	mRNA	-	-	AKAP12	TCACAGATGATGGGCAGGAGGAGACACCCGAAATAATCGAACAGATTCCTTCTTCAGAAAGCAATTTAGAAGAGCTAACACAACCCACTGAGTCCCAGGC
ATP1A1-AS1	lncRNA	-	-	ATP1A1-AS1	ATGCCCATGACCTTCATCGCAGCAGCGTATGTGCGTTGGTCTTCTCCAGGGATGCCGAAAGTAGACATACAGGGAGTCGCAGTACGGATACCACCAGTGC
ATP5F1E	mRNA	-	-	ATP5F1E	TAAGCTCTAAATTTCGGTGATGCTGCTGCTCTGAGAGACCAAGGTCGCTGGAGCAACCGTACTGCTAAAGGATAAGCTCTTCAAAATCAAAAGGGACAGA
BGN	mRNA	-	-	BGN	TGTGTCTTGTGCTTCCTCAGACCTTTCTCGCTTCTGAGCTTGGTGGCCTGTTCCCTCCATCTCTCCGAACCTGGCTTCGCCTGTCCCTTTCACTCCACAC
C22ORF46	lncRNA	-	-	C22ORF46	CACACCCACTCTGAGCCCATCTTTTGTACCACCTCCATTTCAAACACCTGTTTACTGCCTCAGAACAGTTCCTGGAAAGCATGGCAGGTGCCTTGGTGTC
C2orf74-DT	lncRNA	-	-	C2orf74-DT	TGTTTTCCTCAATAAGGAGCTGCAATCTTGGCTCCACCACCCTCCCTCCAAAACATCTCGTGTGTCTGGTATCTGGTTATATTGTGGCCTGACAGAGAAG
C6ORF15	mRNA	-	-	C6ORF15	TGCTCCTGGTCTGTCTTCATCTCCCAGGCCTCTTTGCCCGGAGCATCGGTGTTGTGGAGGAGAAAGTTTCCCAAAACTTGGGGACCAACTTGCCTCAGCT
CALB2	Cell specifc RNA (mRNA)	-	-	CALB2	CGAACCGGCCGTACGATGAGCCCAAGCTCCAGGAATACACCCAAACCATACTACGGATGTTTGACTTGAACGGGGATGGCAAATTGGGCCTCTCAGAGAT
CARD8-AS1	lncRNA	-	-	CARD8-AS1	GCGGTGTCCTACCAACAAGCCTCCGTTTCTCCTTCCTGTACACTAGGGCTCCTGAAACTCACCTGATGAAGTCTCCGTCTGTCACCCAGGCTGGAGTGTA
CARS1-AS1	lncRNA	-	-	CARS1-AS1	CAGGATCACCAAGGTCACGACCCAGCAAGAACCGACATCCTAATCGAGGTCACCAAACACCCAAGAACATGAGCAACTGTGAATGGGAGTCAGCAGAAAC
CCNB1	mRNA	-	-	CCNB1	CAGATGGAAATGAAGATTCTAAGAGCTTTAAACTTTGGTCTGGGTCGGCCTCTACCTTTGCACTTCCTTCGGAGAGCATCTAAGATTGGAGAGGTTGATG
CCND1	mRNA	-	-	CCND1	TTGAACACTTCCTCTCCAAAATGCCAGAGGCGGAGGAGAACAAACAGATCATCCGCAAACACGCGCAGACCTTCGTTGCCCTCTGTGCCACAGATGTGAA
CDC6	mRNA	-	-	CDC6	GGGGAAGTTATATGAAGCCTACAGTAAAGTCTGTCGCAAACAGCAGGTGGCGGCTGTGGACCAGTCAGAGTGTTTGTCACTTTCAGGGCTCTTGGAAGCC
CDX2	Cell specifc RNA (mRNA)	-	-	CDX2	CACAGCCGCCTCCGCCGCCACCACAGCCTCCCCAGCCTCAGCCAGGTCCTCTGAGAAGTGTCCCAGAGCCCTTGAGTCCGGTGTCTTCCCTGCAAGCCTC
circ_00006_MALAT1	circRNA	hsa-MALAT1_000041	hsa_circ_0096139	MALAT1	GATTACAGGCGTGAGTCACCGTGCCCGGCCAAAGTACAAATTAAAAAATAATAATAATATATTTTTTTTGGTAGAGACAGGGTTTCACCATGTTGGCCAG
circ_00009_CCDC9	circRNA	hsa-CCDC9_000003	hsa_circ_0000944	CCDC9	GGGGCCCCGACTTCGAGCGGGTGCGCTGTGGCCTTGAGCACGAGCGGCAGGAGTGGGAGGAGCGGCGCAGGCAGAACATTGAGAAGATGAATGAGGAGAT
circ_00014_MALAT1	circRNA	hsa-MALAT1_000074	hsa_circ_0096136	MALAT1	CGTGAGTCACCGTGCCCGGCCAAAGTACAAATTAAAAAATAATAATAATACCTCAGCCTCCTGAGTAGCTGGGATTACAGGTGCACACCACCACACCTGG
circ_00038_TULP4	circRNA	hsa-intergenic_000015	hsa_circ_0131202	TULP4	GAGTACTCCACAGAGGATAAATTTCAACCTCCGGGGCCACAATAGCGAGATTTGTAAGACTCCAGGGCCTCCCAGCCGTGAATAATCTGATGGTTCCTGA
circ_00046_FAM13B	circRNA	hsa-FAM13B_000080	hsa_circ_0001535	FAM13B	AATGAAGCTATGCAGCAAGATTGTGTATTTGAGAATGAAGAAAATACCCAGCACCCATATATCTCCCATCAGCATCCTACCAGCCTCTACAGATATTTTA
circ_00050_PILRB	circRNA	hsa-PILRB_000003	hsa_circ_0005925	PILRB	TGTACCCTCCAGAGCTACCCAGAGGCTGTTGGCTAAAAGTTCTATGTGGCCCCCTCCTTGGGCAGCCTGGCATAGCGCGCTGGCTAGGACTCCAGTACCG
circ_00061_SUPT5H	circRNA	hsa-SUPT5H_000002	hsa_circ_0000932	SUPT5H	CCCCAAGAAACCCCGCCATGGAGGCTTCATTCTGGACGAGGCTGGTAGACGAAGAGCGGCGGAGTGCAGCGGGCAGTGAGAAAGAAGAAGAGCCTGAGGA
circ_00067_RBM33	circRNA	hsa-RBM33_000046	hsa_circ_0001772	RBM33	TGGAAGAGCCAGAGGAGGAGCAGCTTTACACTGATGAAGTGTTAGACATCGAGATCAATGAACCTTTAGATGAATTTACATGAACTTGAAGATGATTTAC
circ_00071_ATXN1	circRNA	hsa-ATXN1_000027	hsa_circ_0007132	ATXN1	GCCCGGGCGTGGCCGTGATACAGTTCGCCGTCGGGGAGCACCGAGCCCAGCATCCAGAGCTGCTGTTGGCGGATTGTACCCACGGGGAGATGATTCCTCA
circ_00079_MALAT1	circRNA	hsa-MALAT1_000059	-	MALAT1	GAACAAAATGAAAGCAAACTAATAATGTGATTCTCCATTTCTGCTCTACAGGGGAGGCATTGTGATGCTTTTCTAGGTGAAACTTCGAGAAATGAACTAA
circ_00082_NFAT5	circRNA	hsa-NFAT5_000048	-	NFAT5	AGAGCAGCTGCCCATGCCAAATAGTTACCTCTTTTAAACTCATTCTACTGGAGCAAATGGTTTTGAGAGATTACCTGAAGTTGCACTCAAAAGCAAGATA
circ_00098_MALAT1	circRNA	hsa-MALAT1_000127	-	MALAT1	CGTGAGTCACCGTGCCCGGCCAAAGTACAAATTAAAAAATAATAATAATACCTGCCTCAGCCTCCTGAGTAGCTGGGATTACAGGTGCACACCACCACAC
circ_00123_KPNA5	circRNA	hsa-KPNA5_000002	-	KPNA5	ATTCTATGGGAAGCTGGAATTCTGAGAGAAAATCCATAGTCTTTCTAGTGTGAACAACCAAGACATTTTGTGTAGGAATATGCTTAAAAGATGAAATAGC
circ_00129_RBM39	circRNA	hsa-RBM39_000068	hsa_circ_0008817	RBM39	CGACGTTCCCGAAGCAAAAGTCCATTCAGAAAAGACAAGAGCCCTGTGAGGAGGAAAAAAAGCAAGAGCAGAAGTCGTAGTCATGAACGAAAGAGAAGCA
circ_00198_GCN1	circRNA	hsa-GCN1L1_000002	hsa_circ_0000448	GCN1	GCTTTGGGACGAGTTATTTCAGAATCTCCTCCAGATCAGTGGGAAGCCAGGGGCTGATGGAACTCCACATGGTATTGCCAGCACCTGATACTGATGAGAA
circ_00276_GUSBP1	circRNA	hsa-GUSBP1_000001	hsa_circ_0128780	GUSBP1	ATCCATTGCAAACCTTATTAATCTCAGGGAACTGGATGTCAGCAAGAATGAATGTTGGCTCAATTAAGAAACATCAGGGAGATAAATTCAACCCAGTGTG
circ_00303_RERE	circRNA	hsa-RERE_000099	hsa_circ_0114356	RERE	GGTGAGATAACATCCTACATCACTGAAGATGATGTGGTCTACAGACCAGGAGCATTTTTGAAACGTTGGGGTTGTTGGAGTGGTTGGATTTTCCCTGGAA
circ_00311_PSME3IP1	circRNA	hsa-FAM192A_000003	hsa_circ_0006886	PSME3IP1	AACAGTGTGAAAAGACTGAAACCGGACCCTGAGCCAGATGACAAGAATCAAGATTGGTTGTTTCATTATGGATGGAGGGGATGATGGTAACCTTATTATC
circ_00325_PLOD2	circRNA	hsa-PLOD2_000001	hsa_circ_0122319	PLOD2	GAAAGTGAGATTAATGAAAGAAGTCATGGAACACTATGCTGATCAAGATGATCTGGTTGTCATGTTTACTGAATGATAAATTATTAGTCATAACTGTAGC
circ_00328_MVP	circRNA	hsa-MVP_000002	hsa_circ_0000688	MVP	CGCAAGGAGTGCTGGGACCGGGACGGCAAGGAGAGGGTGACAGGACATCACACCCCTGCAGGTGGTTCTGCCCAACACTGCCCTCCATCTAAAGGCGCTG
circ_00353_FOXP1	circRNA	hsa-FOXP1_000058	hsa_circ_0008234	FOXP1	CATGCCTCTACCAATGGACAGCTCTCAGTCCACACTCCCAAAAGGGAAAGGTTCCCGTGTCAGTGGCTATGATGACACCTCAAGTTATCACTCCCCAGCA
circ_00394_PRKAR1B	circRNA	hsa-PRKAR1B_000001	hsa_circ_0008039	PRKAR1B	ACTGCGCTGGCCAAGGCCATCTCCAAGAACGTGCTCTTCGCTCACCTGGATGACAACGAGAGGAGGAAGGAAGCAGCCACCCTCGCCATGGCCTCCCCGC
circ_00682_SRPK1	circRNA	hsa-SRPK1_000040	-	SRPK1	TGTGGGTTTCCACAAGAGTACCTTGTCATTTGTCTGTGTTGATCAGTGGCTTTTTCTCGGTATGTGGTACTAGAGTGTCTCTGCACACCATATAAGACCA
circ_02671_AGTPBP1	circRNA	hsa-AGTPBP1_000117	hsa_circ_0087391	AGTPBP1	ATCATTGGACCATTTAGTAAGAAGAATTCCAGTCTTATAAAATTATCTGCAATTATGAAATGAAGTAACTCAAGATGAGCAAGTTAAAAGTGATACCAGA
CLCA4-AS1	lncRNA	-	-	CLCA4-AS1	TCGGAGACAATGTCCTGCCCTCAAGCTCCTGGCCGGTTACTTGACAACCTTCCGGGACCTCAACGCTATGTGCCTACTGTGTGAAAGCAAAGTGCCAGGT
CTBP1-AS	lncRNA	-	-	CTBP1-AS	ACGGACTGGTCAGTGGGTCTCCACCCACCCAACACATGTCCTCCGTGCCCAGGCCCCTCCGCTGGCCTTTCGATCCACCCATCAATGTTTCCGGCATCTC
CTSC	mRNA	-	-	CTSC	TGCTCGGTTATGGGACCACAAGAAAAAAAAGTAGTGGTGTACCTTCAGAAGCTGGATACAGCATATGATGACCTTGGCAATTCTGGCCATTTCACCATCA
CYFIP2	mRNA	-	-	CYFIP2	CCACATAGGGGAAGCAGCTTTGAACAAATCAGTCATAGCACTGCCTATAGCATTAGCCAGTGACCAAATTAGGGACAACGTCTTGGCACAGAATTGCTTA
DES	Cell specifc RNA (mRNA)	-	-	DES	GTCCAGGTGGAGATGGACATGTCTAAGCCAGACCTCACTGCCGCCCTCAGGGACATCCGGGCTCAGTATGAGACCATCGCGGCTAAGAACATTTCTGAAG
EDAR	mRNA	-	-	EDAR	GATGTTAGTTAGTGATTCTATAATTGGGGCAGGTAGGGTTCAGGTGAGCAAAAAGAAAGTGGAGCTATAGGAAATGCCAGGCCTTTGAGGTGCTCTATGG
EDEM1	mRNA	-	-	EDEM1	GGAAATTCATCCGAGTTCCAGAAAGCCGTCAAGTTAGTGATCAACACAGTTTCATTTGACAAAGATTCCACCGTCCAAGTCTTTGAGGCCACGATAAGGG
EIF2AK2	mRNA	-	-	EIF2AK2	AGAAGAAACCTCAGTGAAATCTGACTACCTGTCCTCTGGTTCTTTTGCTACTACGTGTGAGTCCCAAAGCAACTCTTTAGTGACCAGCACACTCGCTTCT
EIF4EBP3	mRNA	-	-	EIF4EBP3	CTCAGAGCTGCGCTCCTCGACCTCAACGCCAGGCGGTTACTTTGCTGCTCCTCCCGCTCGCTATGTCAACGTCCACTAGCTGCCCGATTCCCGGGGGCCG
EVX1-AS	lncRNA	-	-	EVX1-AS	TCTCTCCTCCAAATGACTGATGGCCTTAAGTTTTCCACAGCCTGGCTTCATCTTGAGATGGCTATTCGTACAAGAAGTCGCTTTCCCGTTTGCCTGGACC
FAM222B	mRNA	-	-	FAM222B	AGAGTCGAAGTCTTCATATTCAGCACCCAGGGTATAGATAGGTAGCCCTGCTGCCCTCCACGTGCAACACATCATACATCACCCTCCTAGGTTTAGTCTT
FAP	mRNA	-	-	FAP	GCATTGGAAGCTATCCTCCAAGCAAGAAGTGTGTTACTTGCCATCTAAGGAAAGAAAGGTGCCAATATTACACAGCAAGTTTCAGCGACTACGCCAAGTA
circ_FNDC3B_1.1	circRNA	hsa-FNDC3B_000074	hsa_circ_0006156	FNDC3B	AGAGCGACGAGCAAGAAGCAGCCCAAAGTCGAATGATTCAGACTTGCAAGGTGATTGAAGATAGTACTGGAGTCCGCCGGGTGGTGGTCACACCCCAGTC
FUT1	mRNA	-	-	FUT1	TCTGGAGCAGAACTTTCCAGGGATCCAGGGACACTTTTTTTTAAAGCTCATAAACTGCCAAGAGCTCCATATATTGGGTGTGAGTTCAGGTTGCCTCTCA
GADD45B	mRNA	-	-	GADD45B	TGTGGACCCAGACAGCGTGGTCCTCTGCCTCTTGGCCATTGACGAGGAGGAGGAGGATGACATCGCCCTGCAAATCCACTTCACGCTCATCCAGTCCTTC
GAS5	lncRNA	-	-	GAS5	TCAAACTTCTGGGCTCAAGTGATCCTCAGCCTCCCAGTGGTCTTTGTAGACTGCCTGATGGAGTCTCATGGCACAAGAAGATTAAAACAGTGTCTCCAAT
GPD1L	mRNA	-	-	GPD1L	CATTGTTTACTGCAGTGTATCAGATCTGCTACGAAAGCAGACCAGTTCAAGAGATGTTGTCTTGTCTTCAGAGCCATCCAGAGCATACATAAAGTGAATC
GPX1	mRNA	-	-	GPX1	GGTTTTCATCTATGAGGGTGTTTCCTCTAAACCTACGAGGGAGGAACACCTGATCTTACAGAAAATACCACCTCGAGATGGGTGCTGGTCCTGTTGATCC
GSK3A	mRNA	-	-	GSK3A	ACATCAAAGTGATTGGCAATGGCTCATTTGGGGTCGTGTACCAGGCACGGCTGGCAGAGACCAGGGAACTAGTCGCCATCAAGAAGGTTCTCCAGGACAA
GTF2I	mRNA	-	-	GTF2I	TTAAGAGACCTTTTTTAGAGCCAAAGAAGCATGTAGGTGGTCGTGTGATGGTAACAGATGCTGACAGGTCAATACTATCTCCAGGTGGAAGTTGTGGCCC
HHLA3	mRNA	-	-	HHLA3	AGGATGTGATGTCACCGAGATGCAGAGGATACTCAGTCAACCAACATTTACTGAGCATCTACTTCGTGCCGTATGTACGAAGCTAGCAAATATGTACAGC
HNF4A	mRNA	-	-	HNF4A	CCTTGCAGAGCATCACCTGGCAGATGATCGAGCAGATCCAGTTCATCAAGCTCTTCGGCATGGCCAAGATTGACAACCTGTTGCAGGAGATGCTGCTGGG
HSD17B1-AS1	lncRNA	-	-	HSD17B1-AS1	CGATTATAGTGACCGCAGTTTGCTGCAGAGGCTGTGAAAGTAAAGGCGTTGGGAGGTGGGAGATGATTGTATATGTGCTGGTTTCGTCCAGGGTTCCTAG
HSD3B1	mRNA	-	-	HSD3B1	CATCAAGCTCCACCCTCCTGGCCTCATACAGAAAGTGACAAGGGCACAAGCTCAGGTCCTGCTGCCTCCCTTTCATACAATGGCCAACTTATTGTATTCC
IFI35	mRNA	-	-	IFI35	TGCCCTCTGCTTGCGGGCTCTGCTCTGATCACCTTTGATGACCCCAAAGTGGCTGAGCAGGTGCTGCAACAAAAGGAGCACACGATCAACATGGAGGAGT
IL2RA	mRNA	-	-	IL2RA	CTTGGTAAGAAGCCGGGAACAGACAACAGAAGTCATGAAGCCCAAGTGAAATCAAAGGTGCTAAATGGTCGCCCAGGAGACATCCGTTGTGCTTGCCTGC
IL2RB	mRNA	-	-	IL2RB	GTCCTGCTGCCCGAGCCAGGAACTGTGTGTGTTGCAGGGGGGCAGTAACTCCCCAACTCCCTCGTTAATCACAGGATCCCACGAATTTAGGCTCAGAAGC
INHBA	mRNA	-	-	INHBA	GCGCTTCTGAACGCGATCAGAAAGCTTCATGTGGGCAAAGTCGGGGAGAACGGGTATGTGGAGATAGAGGATGACATTGGAAGGAGGGCAGAAATGAATG
KIAA1671-AS1	lncRNA	-	-	KIAA1671-AS1	GGACTACAGGTGGAGCAACACCGTCAGTCAGAAGGCAGCGGATGGCACAGGGCTTCCGCGTAAGGCCTGCATCGCCTGAGTCATGGTTTTCTCATCTTGT
circ_ciRS-7	circRNA	hsa-intergenic_004850	hsa_circ_0001946	LINC00632 (ciRS-7)	AACGTCTCCAGTGTGCTGATCTTCTGACATTCAGGTCTTCCAGTGTCTGCAATATCCAGGGTTTCCGATGGCACCTGTGTCAAGGTCTTCCAACAACTCC
circ_CDYL.1	circRNA	hsa-CDYL_000009	hsa_circ_0008285	CDYL	CGGCCCTGTGACTGCAGCCATGGCCACAGGCTTAGCTGTTAACGGGAAAGGTTGAAAGGATTGTTGACAAAAGGAAAAATAAAAAAGGGAAGACAGAGTA
circ_HIPK3.1	circRNA	hsa-HIPK3_000017	hsa_circ_0000284	HIPK3	TGTATCAAAGACTGTTTGTTCAACATATCTACAATCTCGGTACTACAGGTATGGCCTCACAAGTCTTGGTCTACCCACCATATGTTTATCAAACTCAGTC
circ_ZKSCAN1.1	circRNA	hsa-ZKSCAN1_000001	hsa_circ_0001727	ZKSCAN1	GTCCCACTTCAAACATTCGTCTCGGAAACCCCGCCTCTTACAGTCACGAGGAATAGTAAAGAAACACATCATAAAACCTCCCAGGACATAAAGGTGAGCA
circ_ZNF609.1	circRNA	hsa-ZNF609_000041	hsa_circ_0000615	ZNF609	AGGAAGGGGAGAATGAGTGTCGCCTGCTAAAGAAAGTCAAGTCTGAAAAGCAATGATGTTGTCCACTGGGCATGTACTGACCAATGTGGCAGGTCTGAGA
circ_ZNF91.1	circRNA	hsa-ZNF91_000003	hsa_circ_0109315	ZNF91	AAGCATTACAAATATGAAGAGGCATTATTTATGACCTTTTCTATGGAAAGGTATATGTCCTCATTTTCCTCAAGACTTTTGGCCAGAGCAGAGCATGGAA
KRT8	Cell specifc RNA (mRNA)	-	-	KRT8	TCATCAAGAAGGATGTGGATGAAGCTTACATGAACAAGGTAGAGCTGGAGTCTCGCCTGGAAGGGCTGACCGACGAGATCAACTTCCTCAGGCAGCTATA
LAMA3	mRNA	-	-	LAMA3	CAGAGGACTGGTGTTTCACACGGGCACTAAGAACTCCTTTATGGCTCTTTATCTTTCAAAAGGACGTCTGGTCTTTGCACTGGGGACAGATGGGAAAAAA
LASP1	mRNA	-	-	LASP1	GGCAGAGAATCTCTTGGGAGTCTTGGGTGGCGCTGGTGCATTCTGTTTCCTCTTGATCTCAAAGCACAATGTGGATTTGGGGACCAAAGGTCAGGGACAC
LIF	mRNA	-	-	LIF	GGGATGGAAGGCTGTCTTCTTTTGAGGATGATCAGAGAACTTGGGCATAGGAACAATCTGGCAGAAGTTTCCAGAAGGAGGTCACTTGGCATTCAGGCTC
LINC01485	lncRNA	-	-	LINC01485	CGATTTATTGTGCTTGGGGATGGGGAAGGGGACATGGGAGGAGCCATATTGAGAAAGTAGCATGGGTACTTGGCTTCACAGAGTGTGGCAGCTTTCATCA
LINC02067	lncRNA	-	-	LINC02067	TCTCCACTTTGCCTGTTTCTTTGTCCAAATTCACAGTGCCAGCCTGCTGCATTTAATTGACCAGGTCTGTTTCAGTCACCCATGACTTAAACTGCCAGGG
LINC02257	lncRNA	-	-	LINC02257	TGGCCTTCGCACTCCTGAGAGACCTTTCACCGGGCTTTCTACTTTTGAATTCTCTCCATAGCTGGTTTCCTCTTAGGCCTCGATAGAGCAGTCCCTGAAT
LINC02474	lncRNA	-	-	LINC02474	GGGTCCGAGACATTTGCATCATCATTCAGTGAGACCTGTAAACACAGCATCTGCCTTTGACCACATCCATCTGGAAGAACCTGAGAGATAATCCATTTTA
Lnc-GLDN-1	lncRNA	-	-	Lnc-GLDN-1	ATTTCCATTGCTACATTCTCCAGGCCTAATCTGCATCCTCCCAGAGTGGCTCTTCAGTGAACATCTACTGAATTGAACAGACATGCACAGAGCAGATGGA
Lnc-LGALS2-1	lncRNA	-	-	Lnc-LGALS2-1	GGCGCCCGCTGCCCTCACCTCCACTGGAAACACTTGGTGGGGCCTCTCCTCCCTCACTTCCGGCCCCTCCTAGATATCCTTCATCTCTGCTAAGCTGAAC
Lnc-SLCO5A1-2	lncRNA	-	-	Lnc-SLCO5A1-2	GACAGCCTTTGTCAGTTCCACAGATTCCATAAAAGTTAACTCCAGAGCAGAGAATGATGCCACAGTCGGGATAACATCCAATATTTGCAATCAGAAGAAA
LNC-TMEM220-AS1	lncRNA	-	-	LNC-TMEM220-AS1	CCTAGTTACCACTCCTGTGTGTTGAGGCAGCCTCGGTATTTGCACAGCTGGGAGAGACCTACTGGGACGTTTGATGCAAAGCCAGGGAGCCACTCTGCCC
Lnc-USP34-1	lncRNA	-	-	Lnc-USP34-1	TGTCCAGAGGCACCATCCCTGCTATGAAGAGGGAATGCCAGTACAACAGCCACAAGGGGTCTTCCTGTGGCCCTCAAACAAAAAATCACTGCATTACATC
LOC100129931	lncRNA	-	-	LOC100129931	TACGCACAGATATGCCACCAAGGCTCTGCGCCTCCTTAGCAGCTAACGTAGAGAGTTCTCCGCCACTGTAGAATCCGCACAGAACACATGCTCAGTGCAT
LOC101929719	lncRNA	-	-	LOC101929719	ATGACCAACTCCTTTCCAGTTACGGACCATCCCGGTGATGAGACCTCCATATGTTGTCTGATGGCCGCAGTTCCTTGAGAAGCGTGGCCTGTCAGCCCAG
MAD2L1	mRNA	-	-	MAD2L1	TGGCCGAGTTCTTCTCATTCGGCATCAACAGCATTTTATATCAGCGTGGCATATATCCATCTGAAACCTTTACTCGAGTGCAGAAATACGGACTCACCTT
MAP3K11	mRNA	-	-	MAP3K11	GAGCGTATCAGCATGCCACTCGACTTCAAGCACCGCATCACCGTGCAGGCCTCACCCGGCCTTGACCGGAGGAGAAACGTCTTCGAGGTCGGGCCTGGGG
MAPRE3	mRNA	-	-	MAPRE3	GGAACGTGACTTCTACTTCAGCAAACTTCGTGACATCGAGCTCATCTGCCAGGAGCATGAAAGTGAAAACAGCCCTGTTATCTCAGGCATCATTGGCATC
MCTP1	mRNA	-	-	MCTP1	CAGGATGACTTTATGGGCTCAGCCTTTCTGGATCTGACACAATTGGAGTTAAACAGGCCCACAGATGTGACCCTTACTCTGAAAGATCCTCATTATCCTG
MFAP1	mRNA	-	-	MFAP1	AAGTATACAAGAGAGATTTCAGCGCTCCTACCCTGGAGGATCATTTCAATAAAACCATTCTTCCTAAAGTCATGCAGGTCAAGAACTTTGGACGCTCAGG
MKI67	mRNA	-	-	MKI67	AGCAGATGTAGAGGGAGAACTCTTAGCGTGCAGGAATCTAATGCCATCAGCAGGCAAAGCCATGCACACGCCTAAACCATCAGTAGGTGAAGAGAAAGAC
MMP1	mRNA	-	-	MMP1	AAATGGGCTTGAAGCTGCTTACGAATTTGCCGACAGAGATGAAGTCCGGTTTTTCAAAGGGAATAAGTACTGGGCTGTTCAGGGACAGAATGTGCTACAC
MOCS2-DT	lncRNA	-	-	MOCS2-DT	AGCACAGGATGGCGGGCAGGGTGGGCCATGGGTAATTTAGGAAAAAGCAACATTTGAGCAGACAAAAGGGAGAGAAGTTCTCTACTTTGGGCTGCGGTTT
MRPL19	Housekeeping gene (mRNA)	-	-	MRPL19	GGAAGTATTCTTCGTGTTACTACAGCTGACCCATATGCCAGTGGAAAAATCAGCCAGTTTCTGGGGATTTGCATTCAGAGATCAGGAAGAGGACTTGGAG
MRPL30	mRNA	-	-	MRPL30	GCAACAATGACATTGTCATGCTTATTGTCCCAATATCCATCCTGTCGTAGATCTTAATGTTTTTGATCGTTGCGTTAAAGTGGAAGTGCCACCCACAGTG
MSLN	mRNA	-	-	MSLN	CCTCAAGATGAGCCCTGAGGACATTCGCAAGTGGAATGTGACGTCCCTGGAGACCCTGAAGGCTTTGCTTGAAGTCAACAAAGGGCACGAAATGAGTCCT
MYBL2	mRNA	-	-	MYBL2	GAATCCAGACCTTGTCAAGGGGCCATGGACCAAAGAGGAAGACCAAAAAGTCATCGAGCTGGTTAAGAAGTATGGCACAAAGCAGTGGACACTGATTGCC
C-MYC	mRNA	-	-	MYC	TCGGACACCGAGGAGAATGTCAAGAGGCGAACACACAACGTCTTGGAGCGCCAGAGGAGGAACGAGCTAAAACGGAGCTTTTTTGCCCTGCGTGACCAGA
OLFM4	mRNA	-	-	OLFM4	ACGAGCTATAGAAAAGCTATTGAGAGTATCTAGTTAATCAGTGCAGTAGTTGGAAACCTTGCTGGTGTATGTGATGTGCTTCTGTGCTTTTGAATGACTT
OXLD1	mRNA	-	-	OXLD1	GGTTCTCCAGCCCGGACTGCTGCCAGAGGCTTCCTGGAGGTGGCAGCTTTCTTCAAAGGCACCATCCCGGAGCGCAAGCCCCTGATGGGCGCAGAAAATT
PDXP	mRNA	-	-	PDXP	GCTAAGTGATAGTGACTCATCAATGTTGGGTCCTGTGGGGTACCAGTTTAGGTTCCTAAGTAATAGTGACCCTTTCACGTCCTGGAGCCCGAGTGGACCA
PDXP-DT	lncRNA	-	-	PDXP-DT	TATATATGGCTGACCTAGCCACCGCTGAGTTCAAACGCTCTATGGCTCCCAATTTCCTTGCCTTGGCCACACTGAATTGTCAACTGATTCCAAAACATGG
PGGT1B-AS	lncRNA	-	-	PGGT1B-AS	TGGGTCCTGTGCAGCACTTCCTCTCTCCGATATCTCCCTAGCTAGCGCATGACCCTACCTTTTCTACTCAAAGCCCTCGAGGCTTGTAAACACCTCGCAG
PGK1	mRNA	-	-	PGK1	GCAAGAAGTATGCTGAGGCTGTCACTCGGGCTAAGCAGATTGTGTGGAATGGTCCTGTGGGGGTATTTGAATGGGAAGCTTTTGCCCGGGGAACCAAAGC
PIGR	mRNA	-	-	PIGR	CTTCCCAGCCATCTCCACGAAGAGTCCCATATTTGGTCCCGAGGAGGTGAATAGTGTGGAAGGTAACTCAGTGTCCATCACGTGCTACTACCCACCCACC
PIM3	mRNA	-	-	PIM3	CCCGCCTGTCAGAAGATGAACATGTATAGTGGCTAACTTAAGGGGAGTGGGTGACCCTGACACTTCCAGGCACTGTGCCCAGGGTTTGGGTTTTAAATTA
PLIN3	mRNA	-	-	PLIN3	GATGGGGTGGTACACTGAGCTTCTGAGCCTCATTGTAGAGTAGAAAGGTACTGGGGCCTGTGTGGTAAGCCTTGTTGAAATGCTCTGGTATTCAGTATTG
PPARA	mRNA	-	-	PPARA	GGGGACAAGGCCTCAGGCTATCATTACGGAGTCCACGCGTGTGAAGGCTGCAAGGGCTTCTTTCGGCGAACGATTCGACTCAAGCTGGTGTATGACAAGT
PPAT	mRNA	-	-	PPAT	GGAAAGTGTGGACTTCCATATGTGGAGGTGCTGTGTAAAAACCGGTATGTAGGGAGAACCTTCATTCAGCCAAACATGAGGTTAAGACAACTTGGTGTTG
PPP1R12A	mRNA	-	-	PPP1R12A	ATGAAACCAGTTCTACATCAGCTGGTGATCGATATGATTCCTTGCTGGGTCGCTCTGGATCATACAGTTACTTAGAAGAAAGAAAACCTTACAGCAGCAG
PPP1R9B	mRNA	-	-	PPP1R9B	ATTTCTCCTTGTGCCTCCCCTCTTCCAGGTGCCAAATAGCCATAACCTCGTCTTGGAACTGTTATGTGGCCTCTCTGGGGTCCAGGTTTCCTGGTCAAGC
PRKACA	mRNA	-	-	PRKACA	GAACCACTATGCCATGAAGATCCTCGACAAACAGAAGGTGGTGAAACTGAAACAGATCGAACACACCCTGAATGAAAAGCGCATCCTGCAAGCTGTCAAC
PRSS22	mRNA	-	-	PRSS22	TGCGTCTCGAGCGCTCCATACAGTTCTCAGAGCGGGTCCTGCCCATCTGCCTACCTGATGCCTCTATCCACCTCCCTCCAAACACCCACTGCTGGATCTC
PUM1	Housekeeping gene (mRNA)	-	-	PUM1	CTGGGGAACATCAGATCATTCAGTTTCCCAGCCAATCATGGTGCAGAGAAGACCTGGTCAGAGTTTCCATGTGAACAGTGAGGTCAATTCTGTACTGTCC
PYROXD1	mRNA	-	-	PYROXD1	TATGGCTGCGATTTCATTGTCAGTGCTACAGGAGTTACACCAAATGTAGAACCTTTTCTCCATGGTAACAGTTTTGATCTAGGAGAAGATGGTGGCCTGA
RASA2	mRNA	-	-	RASA2	CCTTTTGCCACTGCTGTGGCTGAATTAGACTTGAAGGATACACAAGATGCAAACACAATTTTTAGAGGAAATTCCCTGGCTACCCGATGTCTGGATGAGA
RBAKDN	mRNA	-	-	RBAKDN	GCTCGGGCTCGAGGGCGTGGCTCAGGCTCGTGGAGGCGTCCGAGCTCCAGGGCAGCTCTGGGGCAGAACTGTCCGGATCTAACAATCCCTGGGGAGCCGG
SATB2	Cell specifc RNA (mRNA)	-	-	SATB2	ACCAGAGCACATTAGCCAAAGAATGCCCTCTCTCCCAGAGTATGATTTCATCCATTGTAAATAGCACATATTATGCCAATGTGTCAGCAACCAAGTGCCA
SF3A1	Housekeeping gene (mRNA)	-	-	SF3A1	CTTCTAAGCCAGTTGTGGGGATTATTTACCCTCCTCCAGAGGTCAGAAATATTGTTGACAAGACTGCCAGCTTTGTGGCCAGAAACGGGCCTGAATTTGA
SFRP2	mRNA	-	-	SFRP2	GAAGGAGATAACCTACATCAACCGAGATACCAAAATCATCCTGGAGACCAAGAGCAAGACCATTTACAAGCTGAACGGTGTGTCCGAAAGGGACCTGAAG
SLC25A5-AS1	lncRNA	-	-	SLC25A5-AS1	CCTTAATCCCTTCACTGGGTAAGCATTTGCCACACATGTCCTCAAAAACCTACTTGTTAGCTTAAGTGGACTCCCTCAAGTTCAGAACAGGAGCAAATAG
SLC35A4	mRNA	-	-	SLC35A4	ATGACTCTTCCATAAGGGATCCTCACCCTTCCACTTTCATGCAAGAAGGCCCAGTTGCCACAGATTATACAACCATTACCCAAACCACTCTGACAGTCTC
SLC6A11	mRNA	-	-	SLC6A11	CTGGCCTTGTGTCTCTTGGCAGCCTGGACCATCTGTTACTTCTGTATCTGGAAGGGGACCAAGTCTACAGGAAAGGTTGTATACGTGACTGCGACATTCC
SNHG1	lncRNA	-	-	SNHG1	AAGGCCATAGCTTTAAGAGATCCTCTCACCACAGATTTCCAAAGTGCTGGGATTGCAGGTGTGATTCATGGCACCCAGACTTTGCTGCCTTTCTTACATG
SNHG5	lncRNA	-	-	SNHG5	AGTAGCCAGTGAAGATAATGAATGTCGAATGTGACTGACTAGCAGCTTCATTTTGAATGAGGGTCGCTGTCTGCCCATTGATAGAGGCCAGATTGTCTTG
SNORA2B	snoRNA	-	-	SNORA2B	GCTGTTGGTTTCAAGCAGGAGCCTAAAGAATTGTCTTTCTATGGTCTGTTGGCCATTTCATAACTTTGGAAATGTAATGGTCAATTCATTAGAAAGAAAC
SNORA53	snoRNA	-	-	SNORA53	TGTAAGAGAAATATACCTGCATGTTAGTCTAACGTTCTGATAGAAATGACATGCATTTATGCTGCCATTTGTTACTATCAGGACTCGACTCGTGTGCGGA
SPP1	mRNA	-	-	SPP1	CGCCTTCTGATTGGGACAGCCGTGGGAAGGACAGTTATGAAACGAGTCAGCTGGATGACCAGAGTGCTGAAACCCACAGCCACAAGCAGTCCAGATTATA
TEP1	mRNA	-	-	TEP1	TCTCATCTACTTCCGGGATTCCAGCTTCCTCAGCTCTGTGCCAGATGCCTGGAAATCTGACTTTGTTTCTGAGTCTGAAGAGGCCGCACGTCGGATCTCA
TGFBR1	mRNA	-	-	TGFBR1	GGGGAAATACGACTTAGTGAGGCATAGACATCCCTGGTCCATCCTTTCTGTCTCCAGCTGTTTCTTGGAACCTGCTCTCCTGCTTGCTGGTCCCTGACGC
THNSL2	mRNA	-	-	THNSL2	TGAAGCAGAACGTACATGTGTTTGGAGTGGAGGGAAACAGCGATGAGCTCGATGAGCCGATCAAGACTGTGTTTGCCGATGTGGCTTTTGTCAAGAAGCA
TKT	mRNA	-	-	TKT	TGTGCCACCCGCAACAGGACGGTGCCCTTCTGCAGCACTTTTGCAGCCTTCTTCACGCGGGCCTTTGACCAGATTCGCATGGCCGCCATCTCCGAGAGCA
TMEM159	mRNA	-	-	TMEM159	GAGACAGAGCGACATGAGAGATTGGACCGCGGGCTGCACTGGAGAATTTACTGGTAGGATAATTCATCCCTAAAGAGATTGAAGTGAGCTTCAGAATGGC
TMEM220-AS1	lncRNA	-	-	TMEM220-AS1	GAGGAATAAAACCTCTTCAGACTACTCTCCTATCGATTCTCTCCTGGAACATATGACCACCATCAATTATAGGCAAGAACATGAACACGGGAGTCCCAAA
TSHZ1	mRNA	-	-	TSHZ1	TGTAAGCTTTGGTACAAGCTGACCTTTCTATAGCGTGCTGCATTGGTAAATGAAAAAAAATGGGGCAAACGTTGGAGTCCTTTCCTTGTAAATTGCCAGC
UBB	mRNA	-	-	UBB	CACCTGGTCCTGCGCCTGAGGGGTGGCTGTTAATTCTTCAGTCATGGCATTCGCAGTGCCCAGTGATGGCATTACTCTGCACTATAGCCATTTGCCCCAA
UBXN2A	mRNA	-	-	UBXN2A	AAAGAAGTCCTCCGTTTTCCCTGGCAACAGCTCTTCCTGTCCTCAGGTTGCTAGATGAGACACTCACACTGGAAGAAGCAGATTTACAGAATGCTGTCAT
VDAC2	mRNA	-	-	VDAC2	TTCAACGTCCGGTTCATCTAATACAGACACTGGTAAAGTTACTGGGACCTTGGAGACCAAATACAAGTGGTGTGAGTATGGTCTGACTTTCACAGAAAAG
VIM	Cell specifc RNA (mRNA)	-	-	VIM	ACCAATGAGTCCCTGGAACGCCAGATGCGTGAAATGGAAGAGAACTTTGCCGTTGAAGCTGCTAACTACCAAGACACTATTGGCCGCCTGCAGGATGAGA
VTRNA1-1	vtRNA	-	-	VTRNA1-1	GGCTGGCTTTAGCTCAGCGGTTACTTCGACAGTTCTTTAATTGAAACAAGCAACCTGTCTGGGTTGTTCGAGACCCGCGGGCGCTCTCCAGTCCTTTT
VTRNA1-2	vtRNA	-	-	VTRNA1-2	GCTGGCTTTAGCTCAGCGGTTACTTCGAGTACATTGTAACCACCTCTCTGGGTGGTTCGAGACCCGCGGGTGCTTTCCAGCTCTTTT
VTRNA1-3	vtRNA	-	-	VTRNA1-3	CAGCGGTTACTTCGCGTGTCATCAAACCACCTCTCTGGGTTGTTCGAGACCCGCGGGCGCTCTCCAGCCCTCTT
VTRNA2-1	vtRNA	-	-	VTRNA2-1	TCGGAGTTAGCTCAAGCGGTTACCTCCTCATGCCGGACTTTCTATCTGTCCATCTCTGTGCTGGGGTTCGAGACCCGCGGGTGCTTACTGACCCTTT
WBP2	mRNA	-	-	WBP2	GAAGCCTTCAAAGGGACCAAGAAAGGCACTGTCTACCTTACCCCTTACCGGGTCATCTTTCTGTCCAAGGGCAAGGATGCCATGCAGTCCTTCATGATGC
WDR70	mRNA	-	-	WDR70	TCTGGGACCGAAATTTGACTGTTCATCCTAAGTTCCACTATAAACAGGCTCATGACTCGGGCACAGACACTTCTTGCGTGACTTTTTCCTATGATGGTAA
ZBED4	mRNA	-	-	ZBED4	CTTTTGTGGCTATCAAATGAAATCTGTAAATAGGAGGTGGAGGGCAAGCCATCCTGACTGAGCAGTTTTTAACCGCAGGTTCTAAAGTGTCCCGCGGAGT
ZC3H7B	mRNA	-	-	ZC3H7B	AACTGGGGCTGCGAGTTCGCAAGGCGTATAAGAGGCCCCAGGAATTGGAAACCTTTTCTCTGCTCAGTAACGGCACTGCGGCTGGCGTGGCAGATCAGGG
ZNF667-AS1	lncRNA	-	-	ZNF667-AS1	CTCATTCCCGGATAAGGAAGAAGAGAGTGTCACCTACTTCAGTGTGGTTTCAACCCTACTTCTGCATCTTAAAGACACTGTATGGTTTCAGCAGTAGTGC
ZNF697	mRNA	-	-	ZNF697	TCCCACCTCACCTTGATGTAGGTGTTTCAAGTGAACTTTAGACCAACAGTTGCCCAGTGACCTGCTAAAAAGTCAACTAGCTCAGAGTTTTGCTGGCCTT
ZNF710-AS1	lncRNA	-	-	ZNF710-AS1	CTTCAGTTTCTGCATCTGTAAAACGATGACAATGACAGAGCCAACCTCGCTTTGAGGATCACATGAGTTAATAAAGGCCTGGCACACAGTTAGCACTCAA
ZSWIM8-AS1	lncRNA	-	-	ZSWIM8-AS1	AGTCAGTCTCAGAAGTCAGGAGTCCCAGATGTTAAGACTCCAACCTTCAGGATTATCCTTCCCTCTATGCTAGCCCACAGGCTATCCTACCTGTGTGCTT
RNAs marked in bold are RNAs that were detected above background level and were not Housekeeping genes (mRNAs) or cell specific mRNAs.
